# Supplementary material for: Genetic Polymorphisms of IGF1 and IGF1R Genes and Their Effects on Growth Traits in Hulun Buir Sheep
Source: Genes (Basel). 2022 Apr 9;13(4):666. doi: 10.3390/genes13040666 (PMC9031115; doi:10.3390/genes13040666)
Supplement: Supplementary file 1 [file genes-13-00666-s001.zip]

Archive with 9 entries (9 files):
- Table S1.xlsx
- Table S2.pdf
- Table S3.pdf
- Table S4.pdf
- Table S5.pdf
- Table S6.pdf
- Table S7.pdf
- Table S8.pdf
- Table S9.pdf
