# Supplementary material for: Genetic Polymorphisms of IGF1 and IGF1R Genes and Their Effects on Growth Traits in Hulun Buir Sheep
Source: Genes (Basel). 2022 Apr 9;13(4):666. doi: 10.3390/genes13040666 (PMC9031115; doi:10.3390/genes13040666)
Supplement: Supplementary file 1 [file genes-13-00666-s001.zip › Table S1.xlsx]

## Sheet: Sheet1
		Table S1. Primer information of IGF1 and IGF1R in Hulun Buir sheep
		Primer	Primer sequences (5'-3')	Annealing temp. (◦C)	Length (bp)	Region
		IGF1-1	F: TTTTGCCTCATTATTCCTGC	60	189	exon1
			R: AAGCAGAAGCAAGCAGTACAC
		IGF1-2	F: AGGAATGCAGAGATGGGGTAA	56	330	exon2
			R: CACAGGCGGTCATTCAGCT
		IGF1-3	F: AAGGGGACCACCTGTTCTCA	58.2	231	exon3
			R: CCGTGTTCCTTTCTTGCCTG
		IGF1-4	F: GCTCTGGTCTTCCGGGAC	56	256	exon4-5
			R: TCCTCCGTGTTCCTTTCTTG
		IGF1R-1	F: ACTGGGAATTCAAGCTTTGG	58	426	exon1
			R: ATGCGCAGAGGGAGTCAG
		IGF1R-2	F: GGGCTTGATGTTGCATTTTC	59	245	exon2-3
			R: TGACGTCACAACATTTTCGC
		IGF1R-3	F: TAGTGGCTCTCCAGTTCACC	58	242	exon4
			R: CAGGAACTTCCATTGCTTTG
		IGF1R-4	F: ACCACTCGAAGGCTTCTGC	56	390	exon5
			R: GGCCCATAGTTTAGTTGTGAGTC
		IGF1R-5	F: AAGCACGTTTTTGACCACGG	60	509	exon6
			R: CTTTGGCAGCCACAGGTAGA
		IGF1R-6	F: CTGTTTTCTGGAGCCAGGTG	55	407	exon7
			R: TGCCTTTGAAGATGTCCAGG
		IGF1R-7	F: CAGGGTCACTGAGACGTTCC	55	366	exon8
			R: CTGTCACTGGTGGTTGCG
		IGF1R-8	F: TCTTCCTGAGGCAGAGGGTT	60	579	exon9-10
			R: ATGAAAAACACACTGGCCCG
		IGF1R-9	F: GTCCAGGTCACACTCTGGTG	59	575	exon11
			R: ACTTCTGGGCTGTCAACCTG
		IGF1R-10	F: CCGCCGAGTCCTGTCCAG	60	592	exon12
			R: GCCTCACTTCTGGGCTGTC
		IGF1R-11	F: GGGTTGAATAGCTCCTTTTATTCC	60	505	exon13
			R: TCAGCAGGACAGACCAAGAG
		IGF1R-12	F: GCTGTCCACTGTCCTGTGTG	60	376	exon14
			R: CTGACTCACCTCCTTGTCCC
		IGF1R-13	F: TCAGCGTTCAGCAGGAGG	56	400	exon15
			R: GGACTCCACGTGCAGCAG
		IGF1R-14	F: GCAATAGAGGAATTCCCAGG	59	343	exon16
			R: AAGAACATTTGACTGGAAAATCAG
		IGF1R-15	F: TCCTCCTGGTCCTTAATGAATC	57	283	exon17
			R: TGAAGACAGATCTGAGGTCAAAG
		IGF1R-16	F: GAGTGGGACCTTGCCCTC	60	447	exon18
			R: ACCTCTGGAAACTCCGTGTG
		IGF1R-17	F: ACGGAGTTTCCAGAGGTGG	60	371	exon19
			R: TGCAGCAAGGAAAGTACACG
		IGF1R-18	F: GTGCTCAGGTTGAACGAAAG	60	382	exon20
			R: AAGAGCAAGCCTCTGCAGTC
		IGF1R-19	F: GCAGGCCCTCTCTGAGC	58	352	exon21
			R: CTTTAGGTCCCACAAGTGCC
		IGF1R-20	F: CAGGCAGAGATATCTGGGCA	56	558	exon22
			R: TTCTGGCTTGTCCCCACATC
		IGF1R-21	F: AGGCAGCTGTTCCACTTAGC	59	354	exon23-25
			R: CAAATGCCCAGGTTCTTCC
		F: Forward primer; R: Reverse primer.
